# Supplementary material for: Machine Learning to Identify Critical Biomarker Profiles in New SARS-CoV-2 Variants
Source: Microorganisms. 2024 Apr 15;12(4):798. doi: 10.3390/microorganisms12040798 (PMC11052335; doi:10.3390/microorganisms12040798)
Supplement: Supplementary file 1 [file microorganisms-12-00798-s001.zip]

Archive with 1 entries (1 files):
- microorganisms-2880356-supplementary.pdf
